# Supplementary material for: ﻿Hemiaustroboletus, a new genus in the subfamily Austroboletoideae (Boletaceae, Boletales)
Source: MycoKeys. 2022 Mar 30;88:55–78. doi: 10.3897/mycokeys.88.73951 (PMC9005474; doi:10.3897/mycokeys.88.73951)
Supplement: XML Treatment for Hemiaustroboletus [file mycokeys.88.73951-treatment1.xml]

<!DOCTYPE tp:taxon-treatment
  PUBLIC "-//TaxonX//DTD Taxonomic Treatment Publishing DTD v0 20100105//EN" "tax-treatment-NSO.dtd">
<tp:taxon-treatment xmlns:tp="http://www.plazi.org/taxpub"><tp:treatment-meta><kwd-group><label>Taxon classification</label><kwd>
                <named-content content-type="kingdom">Fungi</named-content>
              </kwd><kwd>
                <named-content content-type="order">Boletales</named-content>
              </kwd><kwd>
                <named-content content-type="family">Boletales</named-content>
              </kwd></kwd-group><mixed-citation publication-type="journal"><person-group><name><surname>Ayala-Vásquez</surname><given-names>Olivia</given-names></name><name><surname>García-Jiménez</surname><given-names>Jesús</given-names></name><name><surname>Aguirre-Acosta</surname><given-names>Elvira</given-names></name><name><surname>Castro-Rivera</surname><given-names>Rigoberto</given-names></name><name><surname>Ángeles-Argáiz</surname><given-names>Rodolfo Enrique</given-names></name><name><surname>Saldivar</surname><given-names>Ángel Emmanuel</given-names></name><name><surname>Garibay-Orijel</surname><given-names>Roberto</given-names></name></person-group><article-title>﻿<italic><tp:taxon-name><tp:taxon-name-part taxon-name-part-type="genus" reg="Hemiaustroboletus">Hemiaustroboletus</tp:taxon-name-part></tp:taxon-name></italic>, a new genus in the subfamily <tp:taxon-name><tp:taxon-name-part taxon-name-part-type="subfamily">Austroboletoideae</tp:taxon-name-part></tp:taxon-name> (<tp:taxon-name><tp:taxon-name-part taxon-name-part-type="family">Boletaceae</tp:taxon-name-part></tp:taxon-name>, <tp:taxon-name><tp:taxon-name-part taxon-name-part-type="genus" reg="Boletales">Boletales</tp:taxon-name-part></tp:taxon-name>)</article-title><source>MycoKeys</source><day>30</day><month>03</month><year>2022</year><volume>88</volume><fpage>55</fpage><lpage>78</lpage><pub-id pub-id-type="doi">10.3897/mycokeys.88.73951</pub-id></mixed-citation></tp:treatment-meta><tp:nomenclature><label>﻿</label><tp:taxon-name>
              <object-id xmlns:xlink="http://www.w3.org/1999/xlink" content-type="arpha" xlink:type="simple">25454D0D-0AD2-5C47-BA68-0C6023708B39</object-id>
              <tp:taxon-name-part taxon-name-part-type="genus" reg="Hemiaustroboletus">Hemiaustroboletus</tp:taxon-name-part>
              <object-id xmlns:xlink="http://www.w3.org/1999/xlink" content-type="mycobank" xlink:type="simple"> 838460</object-id>
            </tp:taxon-name><tp:taxon-authority>Ayala-Vásquez, García-Jiménez &amp; Garibay-Orijel</tp:taxon-authority><tp:taxon-status xmlns:xlink="http://www.w3.org/1999/xlink" xlink:type="simple">gen. nov.</tp:taxon-status></tp:nomenclature><tp:treatment-sec sec-type="diagnosis" id="SECID0E2PBI"><title>Diagnosis.</title><p><italic><tp:taxon-name><tp:taxon-name-part taxon-name-part-type="genus" reg="Hemiaustroboletus">Hemiaustroboletus</tp:taxon-name-part></tp:taxon-name></italic> is characterised by small and medium basidiomata with slightly ornamented pileus surface, stipe fibrillose to striated without veil, slightly verrucose or cracked to pitted basidiospores and pileipellis formed by an ixotrichoderm or trichoderm.</p></tp:treatment-sec><tp:treatment-sec sec-type="etymology" id="SECID0EIQBI"><title>Etymology.</title><p>From the Latin <italic>hemi</italic> “almost or half”, <italic><tp:taxon-name><tp:taxon-name-part taxon-name-part-type="genus" reg="Austroboletus">Austroboletus</tp:taxon-name-part></tp:taxon-name></italic> the generic epithet refers to the morphological affinities with this genus.</p></tp:treatment-sec><tp:treatment-sec sec-type="Generic type" id="SECID0EXQBI"><title>Generic type.</title><p><italic><tp:taxon-name><tp:taxon-name-part taxon-name-part-type="genus" reg="Hemiaustroboletus">Hemiaustroboletus</tp:taxon-name-part><tp:taxon-name-part taxon-name-part-type="species" reg="vinaceobrunneus">vinaceobrunneus</tp:taxon-name-part></tp:taxon-name></italic> Ayala-Vásquez, García-Jiménez &amp; Garibay-Orijel sp. nov.</p></tp:treatment-sec><tp:treatment-sec sec-type="description" id="SECID0EIRBI"><title>Generic Description.</title><p>Epigeous, stipitate-pileate basidiomata. <bold>Pileus</bold> reddish-brown, violet-brown, dark violet, reddish-brown, orange-brown, yellow-brown, cinnamon, dry surface, finely velvety, velutinous, rivulose, granular-tomentose, subtomentose, minutely areolate. <bold>Hymenophore</bold> tubular, circular to angular pores, whitish, pink-purple, lilac, magenta-grey, brown-violet to pinkish-brown, with or without change brown when cut. <bold>Context</bold> whitish to pale red. <bold>Stipe</bold> subclavate, tomentose, pruinose, granular furfuraceous, striate surface, longitudinally fibrous, very finely reticulated in tapering towards apex. Whitish basal mycelium. <bold>Basidiospores</bold> ornamented, slightly verrucose, cracked to pits, fusoid, oval-elliptical, cylindrical to subfusoid, oblong, ovoid-oblong. <bold>Cystidia</bold> clavate, sphaeropedunculate, subfusoid. <bold>Pileipellis</bold> an ixotrichoderm or trichoderm; terminal cells cylindrical, fusoid, ventricose-rostrate with or without encrustations in the wall. <bold>Caulocystidia</bold> fusoid, cylindrical to subclavate and tetrasporic caulobasidia.</p></tp:treatment-sec><tp:treatment-sec sec-type="distribution" id="SECID0E5RBI"><title>Distribution.</title><p>Canada, China, Japan, Mexico, South Korea and United States.</p></tp:treatment-sec><tp:treatment-sec sec-type="ecology" id="SECID0EDSBI"><title>Ecology.</title><p>Temperate and subtropical forests, with conifers and broadleaf trees (<italic><tp:taxon-name><tp:taxon-name-part taxon-name-part-type="genus" reg="Abies">Abies</tp:taxon-name-part></tp:taxon-name></italic> spp., <italic><tp:taxon-name><tp:taxon-name-part taxon-name-part-type="genus" reg="Quercus">Quercus</tp:taxon-name-part></tp:taxon-name></italic> spp., <italic><tp:taxon-name><tp:taxon-name-part taxon-name-part-type="genus" reg="Pinus">Pinus</tp:taxon-name-part></tp:taxon-name></italic> spp.) from 2000 to 3000 m alt.</p></tp:treatment-sec></tp:taxon-treatment>
