# Supplementary material for: ﻿Hemiaustroboletus, a new genus in the subfamily Austroboletoideae (Boletaceae, Boletales)
Source: MycoKeys. 2022 Mar 30;88:55–78. doi: 10.3897/mycokeys.88.73951 (PMC9005474; doi:10.3897/mycokeys.88.73951)
Supplement: XML Treatment for Hemiaustroboletus vinaceobrunneus [file mycokeys.88.73951-treatment2.xml]

<!DOCTYPE tp:taxon-treatment
  PUBLIC "-//TaxonX//DTD Taxonomic Treatment Publishing DTD v0 20100105//EN" "tax-treatment-NSO.dtd">
<tp:taxon-treatment xmlns:tp="http://www.plazi.org/taxpub"><tp:treatment-meta><kwd-group><label>Taxon classification</label><kwd>
                <named-content content-type="kingdom">Fungi</named-content>
              </kwd><kwd>
                <named-content content-type="order">Boletales</named-content>
              </kwd><kwd>
                <named-content content-type="family">Boletales</named-content>
              </kwd></kwd-group><mixed-citation publication-type="journal"><person-group><name><surname>Ayala-Vásquez</surname><given-names>Olivia</given-names></name><name><surname>García-Jiménez</surname><given-names>Jesús</given-names></name><name><surname>Aguirre-Acosta</surname><given-names>Elvira</given-names></name><name><surname>Castro-Rivera</surname><given-names>Rigoberto</given-names></name><name><surname>Ángeles-Argáiz</surname><given-names>Rodolfo Enrique</given-names></name><name><surname>Saldivar</surname><given-names>Ángel Emmanuel</given-names></name><name><surname>Garibay-Orijel</surname><given-names>Roberto</given-names></name></person-group><article-title>﻿<italic><tp:taxon-name><tp:taxon-name-part taxon-name-part-type="genus" reg="Hemiaustroboletus">Hemiaustroboletus</tp:taxon-name-part></tp:taxon-name></italic>, a new genus in the subfamily <tp:taxon-name><tp:taxon-name-part taxon-name-part-type="subfamily">Austroboletoideae</tp:taxon-name-part></tp:taxon-name> (<tp:taxon-name><tp:taxon-name-part taxon-name-part-type="family">Boletaceae</tp:taxon-name-part></tp:taxon-name>, <tp:taxon-name><tp:taxon-name-part taxon-name-part-type="genus" reg="Boletales">Boletales</tp:taxon-name-part></tp:taxon-name>)</article-title><source>MycoKeys</source><day>30</day><month>03</month><year>2022</year><volume>88</volume><fpage>55</fpage><lpage>78</lpage><pub-id pub-id-type="doi">10.3897/mycokeys.88.73951</pub-id></mixed-citation></tp:treatment-meta><tp:nomenclature><label>﻿</label><tp:taxon-name>
              <object-id xmlns:xlink="http://www.w3.org/1999/xlink" content-type="arpha" xlink:type="simple">599CA15C-FBF9-5630-97C3-F44398669F7B</object-id>
              <tp:taxon-name-part taxon-name-part-type="genus" reg="Hemiaustroboletus">Hemiaustroboletus</tp:taxon-name-part>
              <tp:taxon-name-part taxon-name-part-type="species" reg="vinaceobrunneus">vinaceobrunneus</tp:taxon-name-part>
              <object-id xmlns:xlink="http://www.w3.org/1999/xlink" content-type="mycobank" xlink:type="simple"> 838461</object-id>
            </tp:taxon-name><tp:taxon-authority>Ayala-Vásquez, García-Jiménez &amp; Garibay-Orijel</tp:taxon-authority><tp:taxon-status xmlns:xlink="http://www.w3.org/1999/xlink" xlink:type="simple">sp. nov.</tp:taxon-status><xref ref-type="fig" rid="F3">Figs 3</xref><xref ref-type="fig" rid="F4">, 4</xref><xref ref-type="fig" rid="F5">, 5B, D</xref></tp:nomenclature><tp:treatment-sec sec-type="diagnosis" id="SECID0EUUBI"><title>Diagnosis.</title><p>Pileus vinaceous to brown, pores whitish to pinkish at maturity, vinaceous context; longitudinally fribrillose stipe; basidiospores (10) 11–17 (–21) × 4–5 (–7) µm, slightly verrucose to cracked, fusoid to cylindrical; pleurocystidia ventricose-rostrate to fusoid, cheilocystidia sphaeropedunculate.</p><fig id="F3" position="float" orientation="portrait"><object-id xmlns:xlink="http://www.w3.org/1999/xlink" content-type="doi" xlink:type="simple">10.3897/mycokeys.88.73951.figure3</object-id><object-id xmlns:xlink="http://www.w3.org/1999/xlink" content-type="arpha" xlink:type="simple">65B1B0A4-5E0E-587C-9C1B-1D8FA505A1E1</object-id><label>Figure 3.</label><caption><p><italic><tp:taxon-name><tp:taxon-name-part taxon-name-part-type="genus" reg="Hemiaustroboletus">Hemiaustroboletus</tp:taxon-name-part><tp:taxon-name-part taxon-name-part-type="species" reg="vinaceobrunneus">vinaceobrunneus</tp:taxon-name-part></tp:taxon-name></italic><bold>A, C</bold> basidiomata (<named-content xmlns:xlink="http://www.w3.org/1999/xlink" content-type="dwc:institutional_code" xlink:title="Universidad Nacional Autónoma de México" xlink:href="http://grbio.org/institution/universidad-nacional-aut%C3%B3noma-de-m%C3%A9xico-0" xlink:type="simple">MEXU</named-content>-30052 Holotype) <bold>B, D</bold> pileus (<named-content xmlns:xlink="http://www.w3.org/1999/xlink" content-type="dwc:institutional_code" xlink:title="Universidad Nacional Autónoma de México" xlink:href="http://grbio.org/institution/universidad-nacional-aut%C3%B3noma-de-m%C3%A9xico-0" xlink:type="simple">MEXU</named-content>-30053, <named-content xmlns:xlink="http://www.w3.org/1999/xlink" content-type="dwc:institutional_code" xlink:title="Universidad Nacional Autónoma de México" xlink:href="http://grbio.org/institution/universidad-nacional-aut%C3%B3noma-de-m%C3%A9xico-0" xlink:type="simple">MEXU</named-content>-30051, Isotype) <bold>E</bold> hymenophore (<named-content xmlns:xlink="http://www.w3.org/1999/xlink" content-type="dwc:institutional_code" xlink:title="Universidad Nacional Autónoma de México" xlink:href="http://grbio.org/institution/universidad-nacional-aut%C3%B3noma-de-m%C3%A9xico-0" xlink:type="simple">MEXU</named-content>-30052 Holotype) <bold>F, G</bold> context (<named-content xmlns:xlink="http://www.w3.org/1999/xlink" content-type="dwc:institutional_code" xlink:title="Universidad Nacional Autónoma de México" xlink:href="http://grbio.org/institution/universidad-nacional-aut%C3%B3noma-de-m%C3%A9xico-0" xlink:type="simple">MEXU</named-content>-30052 Holotype). Scale bar: 10 mm (<bold>A–G</bold>).</p></caption><graphic xmlns:xlink="http://www.w3.org/1999/xlink" xlink:href="mycokeys-88-055-g003.jpg" position="float" orientation="portrait" xlink:type="simple" id="oo_665980.jpg"><uri content-type="original_file" xlink:type="simple">https://binary.pensoft.net/fig/665980</uri></graphic></fig></tp:treatment-sec><tp:treatment-sec sec-type="Holotype" id="SECID0EPWBI"><title>Holotype.</title><p>Mexico. Oaxaca State, Santa Catarina Ixtepeji Municipality, La Cumbre Town, Peña Prieta site, <named-content xmlns:xlink="http://www.w3.org/1999/xlink" content-type="dwc:verbatimCoordinates" xlink:type="simple"><named-content content-type="geo-json" specific-use="{&#34;type&#34;:&#34;Point&#34;,&#34;coordinates&#34;:[-96.633333,17.186483]}" id="NCID0EYWBI" xlink:type="simple">17°11'11.34"N, 96°38'00"W</named-content></named-content> (DMS), 2800 m alt., 19 July 2017, Ayala-Vásquez (<named-content xmlns:xlink="http://www.w3.org/1999/xlink" content-type="dwc:institutional_code" xlink:title="Universidad Nacional Autónoma de México" xlink:href="http://grbio.org/institution/universidad-nacional-aut%C3%B3noma-de-m%C3%A9xico-0" xlink:type="simple">MEXU</named-content>-30051; isotype <named-content xmlns:xlink="http://www.w3.org/1999/xlink" content-type="dwc:institutional_code" xlink:title="Herbario José Castillo Tovar del Tecnológico de Ciudad Victoria" xlink:href="http://grbio.org/institution/instituto-tecnol%C3%B3gico-de-ciudad-victoria" xlink:type="simple">ITCV</named-content>-AV868).</p><fig id="F4" position="float" orientation="portrait"><object-id xmlns:xlink="http://www.w3.org/1999/xlink" content-type="doi" xlink:type="simple">10.3897/mycokeys.88.73951.figure4</object-id><object-id xmlns:xlink="http://www.w3.org/1999/xlink" content-type="arpha" xlink:type="simple">52A8346B-A9D9-59CD-8604-57459EC21BFF</object-id><label>Figure 4.</label><caption><p><italic><tp:taxon-name><tp:taxon-name-part taxon-name-part-type="genus" reg="Hemiaustroboletus">Hemiaustroboletus</tp:taxon-name-part><tp:taxon-name-part taxon-name-part-type="species" reg="vinaceobrunneus">vinaceobrunneus</tp:taxon-name-part></tp:taxon-name></italic> (AV845-<named-content xmlns:xlink="http://www.w3.org/1999/xlink" content-type="dwc:institutional_code" xlink:title="Herbario José Castillo Tovar del Tecnológico de Ciudad Victoria" xlink:href="http://grbio.org/institution/instituto-tecnol%C3%B3gico-de-ciudad-victoria" xlink:type="simple">ITCV</named-content>, <named-content xmlns:xlink="http://www.w3.org/1999/xlink" content-type="dwc:institutional_code" xlink:title="Universidad Nacional Autónoma de México" xlink:href="http://grbio.org/institution/universidad-nacional-aut%C3%B3noma-de-m%C3%A9xico-0" xlink:type="simple">MEXU</named-content>-30052 Holotype) <bold>A</bold> basidiospores <bold>B</bold> basidia <bold>C</bold> pleurocystidia <bold>D</bold> cheilocystidia <bold>E</bold> pileipellis <bold>F</bold> caulocystidia. Scale bars: 10 µm (<bold>A–F</bold>).</p></caption><graphic xmlns:xlink="http://www.w3.org/1999/xlink" xlink:href="mycokeys-88-055-g004.jpg" position="float" orientation="portrait" xlink:type="simple" id="oo_665981.jpg"><uri content-type="original_file" xlink:type="simple">https://binary.pensoft.net/fig/665981</uri></graphic></fig></tp:treatment-sec><tp:treatment-sec sec-type="etymology" id="SECID0ETYBI"><title>Etymology.</title><p>The name refers to the colour of the pileus, from the Latin “<italic>vinosus</italic>” vinaceous when young and “<italic>brunneus</italic>” brown when mature.</p><fig id="F5" position="float" orientation="portrait"><object-id xmlns:xlink="http://www.w3.org/1999/xlink" content-type="doi" xlink:type="simple">10.3897/mycokeys.88.73951.figure5</object-id><object-id xmlns:xlink="http://www.w3.org/1999/xlink" content-type="arpha" xlink:type="simple">EBC906C5-BD59-5F94-8D51-59A14AC8FED1</object-id><label>Figure 5.</label><caption><p>Basidiospore ornamentation of <italic><tp:taxon-name><tp:taxon-name-part taxon-name-part-type="genus" reg="Hemiaustroboletus">Hemiaustroboletus</tp:taxon-name-part></tp:taxon-name></italic> revealed by <abbrev xmlns:xlink="http://www.w3.org/1999/xlink" xlink:title="scanning electron microscopy" id="ABBRID0EMZBI" xlink:type="simple">SEM</abbrev><bold>A, C</bold><italic><tp:taxon-name><tp:taxon-name-part taxon-name-part-type="genus" reg="Hemiaustroboletus">Hemiaustroboletus</tp:taxon-name-part><tp:taxon-name-part taxon-name-part-type="species" reg="vinaceus">vinaceus</tp:taxon-name-part></tp:taxon-name></italic> (AV868-<named-content xmlns:xlink="http://www.w3.org/1999/xlink" content-type="dwc:institutional_code" xlink:title="Herbario José Castillo Tovar del Tecnológico de Ciudad Victoria" xlink:href="http://grbio.org/institution/instituto-tecnol%C3%B3gico-de-ciudad-victoria" xlink:type="simple">ITCV</named-content>, <named-content xmlns:xlink="http://www.w3.org/1999/xlink" content-type="dwc:institutional_code" xlink:title="Universidad Nacional Autónoma de México" xlink:href="http://grbio.org/institution/universidad-nacional-aut%C3%B3noma-de-m%C3%A9xico-0" xlink:type="simple">MEXU</named-content>-30051, Holotype) <bold>B, D</bold><italic><tp:taxon-name><tp:taxon-name-part taxon-name-part-type="genus" reg="Hemiaustroboletus">Hemiaustroboletus</tp:taxon-name-part><tp:taxon-name-part taxon-name-part-type="species" reg="vinaceobrunneus">vinaceobrunneus</tp:taxon-name-part></tp:taxon-name></italic> (AV1168-<named-content xmlns:xlink="http://www.w3.org/1999/xlink" content-type="dwc:institutional_code" xlink:title="Herbario José Castillo Tovar del Tecnológico de Ciudad Victoria" xlink:href="http://grbio.org/institution/instituto-tecnol%C3%B3gico-de-ciudad-victoria" xlink:type="simple">ITCV</named-content>, <named-content xmlns:xlink="http://www.w3.org/1999/xlink" content-type="dwc:institutional_code" xlink:title="Universidad Nacional Autónoma de México" xlink:href="http://grbio.org/institution/universidad-nacional-aut%C3%B3noma-de-m%C3%A9xico-0" xlink:type="simple">MEXU</named-content>-30053 Isotype).</p></caption><graphic xmlns:xlink="http://www.w3.org/1999/xlink" xlink:href="mycokeys-88-055-g005.jpg" position="float" orientation="portrait" xlink:type="simple" id="oo_665982.jpg"><uri content-type="original_file" xlink:type="simple">https://binary.pensoft.net/fig/665982</uri></graphic></fig></tp:treatment-sec><tp:treatment-sec sec-type="description" id="SECID0E61BI"><title>Description.</title><p>Basidiomata stipitate-pileate. <bold>Pileus</bold> 36–40 mm diameter, convex when young becoming plano-convex, reddish-vinaceous (13B6) when young, orange brown (7C8), reddish-brown (8D8-8E8) to dark brown (7F8) with some ruby tones (12E8) at maturity, dry surface, subtomentose, rivulose to areolate, whitish context, decurved margin. <bold>Hymenophore</bold> slightly depressed around the stipe to subadnate, pores 1–1.2 mm diameter, circular to subangular, whitish when young, pink to red-whitish (11A3-11A2) at maturity, tubes 6 mm length, of pores concolorous, unchanging when cut or touched, tubes detachable from the context. <bold>Context</bold> 4–8 mm thick, whitish, with some shades of pale red, vinaceous at the edge of the pileus and at the apex of the stipe at maturity. <bold>Stipe</bold> 45–65 × 8–10 mm, subclavate, reddish-vinaceous (13B6), orange-brown (7C8) to brown (7D8 -7E8) at the apex and part of the base, orange in the middle area (6B8) to orange-brown (6C8), rest of the base whitish; surface furfuraceous, longitudinally fibrillose. Whitish mycelium. <bold>Chemical reactions</bold> pileus negative in <abbrev xmlns:xlink="http://www.w3.org/1999/xlink" xlink:title="potassium hydroxide" id="ABBRID0EP2BI" xlink:type="simple">KOH</abbrev>, the context and the hymenophore slightly become pale violet (16A2) and the stipe becomes pale brown (6D4). When ammonium hydroxide (NH<sub>4</sub>OH) is applied, the pileus becomes brown-violet (11F8-11F7), the hymenophore and context pale orange (5A2) and the stipe pale violet (16A2).</p><p><bold>Basidiospores</bold> 10–15 (–20) × 4–5 (–7) µm, X = 14.04 × 4.96 µm, std = 3.46 × 0.99 µm, (n = 30, Q = (2.2) 2.4–2.5 (2.8), (holotype); (10–) 11–15 (–21) × 4.5–7 (–8) µm, X = 13.78 × 6.07 µm, std = 3.74 × 1.3 µm, Q = (2.2) 2.4–2.6 (2.8) (paratype <named-content xmlns:xlink="http://www.w3.org/1999/xlink" content-type="dwc:institutional_code" xlink:title="Universidad Nacional Autónoma de México" xlink:href="http://grbio.org/institution/universidad-nacional-aut%C3%B3noma-de-m%C3%A9xico-0" xlink:type="simple">MEXU</named-content>-30052); (10–) 11–15 (–17) × (4–) 4.5–5.5 (–6) µm, X = 13.15 × 4 µm, std = 2.62 × 0.64 µm, Q = (2.2) 2.6–2.9 (3) µm, (paratype <named-content xmlns:xlink="http://www.w3.org/1999/xlink" content-type="dwc:institutional_code" xlink:title="Herbario José Castillo Tovar del Tecnológico de Ciudad Victoria" xlink:href="http://grbio.org/institution/instituto-tecnol%C3%B3gico-de-ciudad-victoria" xlink:type="simple">ITCV</named-content>-AV1121), cylindrical to subfusoid, slightly verrucose to cracked, brown-orange in <abbrev xmlns:xlink="http://www.w3.org/1999/xlink" xlink:title="potassium hydroxide" id="ABBRID0EB3BI" xlink:type="simple">KOH</abbrev>, inamyloid in Melzer’s reagent. <bold>Basidia</bold> 30–33 (–49) × 9–11 (–12) µm, clavate, hyaline in <abbrev xmlns:xlink="http://www.w3.org/1999/xlink" xlink:title="potassium hydroxide" id="ABBRID0EH3BI" xlink:type="simple">KOH</abbrev>, pale yellow in Melzer’s reagent, with granular content, tetrasporic. <bold>Pleurocystidia</bold> 31–45 × 8–11 µm, ventricose to fusoid, some mammillate, hyaline in <abbrev xmlns:xlink="http://www.w3.org/1999/xlink" xlink:title="potassium hydroxide" id="ABBRID0EN3BI" xlink:type="simple">KOH</abbrev>, yellowish in Melzer’s reagent, thick walled (1–1.5 µm). <bold>Cheilocystidia</bold> 42–70 (–86) × 9–15 (–17) µm, clavate with septa (1–2 µm thick), sphaeropedunculate, some mammillate, hyaline in <abbrev xmlns:xlink="http://www.w3.org/1999/xlink" xlink:title="potassium hydroxide" id="ABBRID0ET3BI" xlink:type="simple">KOH</abbrev>, yellowish in Melzer’s reagent, thick-walled (1–1.5 µm). <bold>Hymenophoral trama</bold> boletoid; hyphae cylindrical 3–15 µm diameter, with gelatinous wall some with smooth walls, hyaline to yellowish in <abbrev xmlns:xlink="http://www.w3.org/1999/xlink" xlink:title="potassium hydroxide" id="ABBRID0EZ3BI" xlink:type="simple">KOH</abbrev> and Melzer’s reagent. <bold>Pileipellis</bold> a trichoderm with terminal cells (22–) 35–75 (–105) × 8–14 (–21) µm, cylindrical to subclavate, hyaline in <abbrev xmlns:xlink="http://www.w3.org/1999/xlink" xlink:title="potassium hydroxide" id="ABBRID0E63BI" xlink:type="simple">KOH</abbrev>, yellowish in Melzer’s reagent, embedded in a gelatinous substance and with visible contents in Melzer’s reagent, thick-walled (1–1.5 µm). <bold>Caulocystidia</bold> 20–64 (–140) × 6–14 (–16) µm, fusoid, cylindrical to sphaeropedunculate with one to two septa, hyaline to yellowish <abbrev xmlns:xlink="http://www.w3.org/1999/xlink" xlink:title="potassium hydroxide" id="ABBRID0EF4BI" xlink:type="simple">KOH</abbrev> with visible contents visible in Melzer’s reagent. <bold>Caulobasidia</bold> 25–30 × 7–8 µm tetrasporic, concolorous with the caulocystidia. <bold>Clamp connections</bold> absent.</p></tp:treatment-sec><tp:treatment-sec sec-type="Habit and habitat" id="SECID0EN4BI"><title>Habit and habitat.</title><p>Solitary, in <italic><tp:taxon-name><tp:taxon-name-part taxon-name-part-type="genus" reg="Abies">Abies</tp:taxon-name-part><tp:taxon-name-part taxon-name-part-type="species" reg="guatemalensis">guatemalensis</tp:taxon-name-part></tp:taxon-name></italic>, <italic><tp:taxon-name><tp:taxon-name-part taxon-name-part-type="genus" reg="Pinus">Pinus</tp:taxon-name-part><tp:taxon-name-part taxon-name-part-type="species" reg="pseudostrobus">pseudostrobus</tp:taxon-name-part></tp:taxon-name></italic> and <italic><tp:taxon-name><tp:taxon-name-part taxon-name-part-type="genus" reg="Quercus">Quercus</tp:taxon-name-part><tp:taxon-name-part taxon-name-part-type="species" reg="laurina">laurina</tp:taxon-name-part></tp:taxon-name></italic> mixed forest, putatively associated with <italic><tp:taxon-name><tp:taxon-name-part taxon-name-part-type="genus" reg="Quercus">Quercus</tp:taxon-name-part><tp:taxon-name-part taxon-name-part-type="species" reg="laurina">laurina</tp:taxon-name-part></tp:taxon-name></italic>, from 2800 to 3000 m alt.</p></tp:treatment-sec><tp:treatment-sec sec-type="distribution" id="SECID0E65BI"><title>Known distribution.</title><p>Currently only known from Oaxaca State, southeast Mexico.</p></tp:treatment-sec><tp:treatment-sec sec-type="material" id="SECID0EE6BI"><title>Additional materials examined.</title><p>Mexico, Oaxaca State, Santa Catarina Ixtepeji Municipality, La Cumbre Town, East of cottage site, <named-content xmlns:xlink="http://www.w3.org/1999/xlink" content-type="dwc:verbatimCoordinates" xlink:type="simple"><named-content content-type="geo-json" specific-use="{&#34;type&#34;:&#34;Point&#34;,&#34;coordinates&#34;:[-96.638333,17.191667]}" id="NCID0EN6BI" xlink:type="simple">17°11'30"N, 96°38'18"W</named-content></named-content> (DMS), 2903 m alt., 18 July 2017, Ayala-Vásquez (<named-content xmlns:xlink="http://www.w3.org/1999/xlink" content-type="dwc:institutional_code" xlink:title="Universidad Nacional Autónoma de México" xlink:href="http://grbio.org/institution/universidad-nacional-aut%C3%B3noma-de-m%C3%A9xico-0" xlink:type="simple">MEXU</named-content>-30052; <named-content xmlns:xlink="http://www.w3.org/1999/xlink" content-type="dwc:institutional_code" xlink:title="Herbario José Castillo Tovar del Tecnológico de Ciudad Victoria" xlink:href="http://grbio.org/institution/instituto-tecnol%C3%B3gico-de-ciudad-victoria" xlink:type="simple">ITCV</named-content>-AV845); Cabeza de Vaca site, <named-content xmlns:xlink="http://www.w3.org/1999/xlink" content-type="dwc:verbatimCoordinates" xlink:type="simple"><named-content content-type="geo-json" specific-use="{&#34;type&#34;:&#34;Point&#34;,&#34;coordinates&#34;:[-96.641111,17.186111]}" id="NCID0E46BI" xlink:type="simple">17°11'10"N, 96°38'28"W</named-content></named-content> (DMS), 3038 m alt., 18 July 2017, Ayala-Vásquez (<named-content xmlns:xlink="http://www.w3.org/1999/xlink" content-type="dwc:institutional_code" xlink:title="Herbario José Castillo Tovar del Tecnológico de Ciudad Victoria" xlink:href="http://grbio.org/institution/instituto-tecnol%C3%B3gico-de-ciudad-victoria" xlink:type="simple">ITCV</named-content>-AV1121), Cabeza de Vaca site, 15 August 2018, Ayala-Vásquez (<named-content xmlns:xlink="http://www.w3.org/1999/xlink" content-type="dwc:institutional_code" xlink:title="Universidad Nacional Autónoma de México" xlink:href="http://grbio.org/institution/universidad-nacional-aut%C3%B3noma-de-m%C3%A9xico-0" xlink:type="simple">MEXU</named-content>-30053; <named-content xmlns:xlink="http://www.w3.org/1999/xlink" content-type="dwc:institutional_code" xlink:title="Herbario José Castillo Tovar del Tecnológico de Ciudad Victoria" xlink:href="http://grbio.org/institution/instituto-tecnol%C3%B3gico-de-ciudad-victoria" xlink:type="simple">ITCV</named-content>-AV1168).</p></tp:treatment-sec><tp:treatment-sec sec-type="remarks" id="SECID0EOACI"><title>Remarks.</title><p><italic><tp:taxon-name><tp:taxon-name-part taxon-name-part-type="genus" reg="Hemiaustroboletus">Hemiaustroboletus</tp:taxon-name-part><tp:taxon-name-part taxon-name-part-type="species" reg="vinaceobrunneus">vinaceobrunneus</tp:taxon-name-part></tp:taxon-name></italic> differs from <italic><tp:taxon-name><tp:taxon-name-part taxon-name-part-type="genus" reg="Hemiaustroboletus">H.</tp:taxon-name-part><tp:taxon-name-part taxon-name-part-type="species" reg="vinaceus">vinaceus</tp:taxon-name-part></tp:taxon-name></italic> by its context with vinaceous tones especially at maturity and a whitish-pink to pale red hymenophore; the stipe is orange-brown; basidiospores are 10–15 (–20) × 4–5 (–7) µm, finely verrucose to cracked, lodged to sphaeropedunculate cheilocystidia, caulocystidia fusoid, cylindrical to sphaeropedunculate with a septum. In contrast, <italic><tp:taxon-name><tp:taxon-name-part taxon-name-part-type="genus" reg="Hemiaustroboletus">H.</tp:taxon-name-part><tp:taxon-name-part taxon-name-part-type="species" reg="vinaceus">vinaceus</tp:taxon-name-part></tp:taxon-name></italic> has a whitish context with slight yellowish-brown tones near the epicutis, has shorter basidiospores (9–) 10–14.4 (–16) × 4–5(–8) µm, cylindrical to clavate queilocystidia and caulocystidia fusoid or clavate. In the field, the former can be mistaken for <italic><tp:taxon-name><tp:taxon-name-part taxon-name-part-type="genus" reg="Gyroporus">Gyroporus</tp:taxon-name-part><tp:taxon-name-part taxon-name-part-type="species" reg="purpurinus">purpurinus</tp:taxon-name-part></tp:taxon-name></italic> because of the colours and size of the basidiomata, but <italic><tp:taxon-name><tp:taxon-name-part taxon-name-part-type="genus" reg="Gyroporus">G.</tp:taxon-name-part><tp:taxon-name-part taxon-name-part-type="species" reg="purpurinus">purpurinus</tp:taxon-name-part></tp:taxon-name></italic> has a hollow stipe (<xref ref-type="bibr" rid="B5">Davoodian and Halling 2013</xref>), while <italic><tp:taxon-name><tp:taxon-name-part taxon-name-part-type="genus" reg="Hemiaustroboletus">H.</tp:taxon-name-part><tp:taxon-name-part taxon-name-part-type="species" reg="vinaceobrunneus">vinaceobrunneus</tp:taxon-name-part></tp:taxon-name></italic> has a compact context.</p></tp:treatment-sec><ref-list><ref id="B5"><mixed-citation xmlns:xlink="http://www.w3.org/1999/xlink" xlink:type="simple"><person-group><name name-style="western"><surname>Davoodian</surname><given-names>N</given-names></name><name name-style="western"><surname>Halling</surname><given-names>RE</given-names></name></person-group> (<year>2013</year>) Validation and typification of <italic><tp:taxon-name><tp:taxon-name-part taxon-name-part-type="genus">Gyroporus</tp:taxon-name-part><tp:taxon-name-part taxon-name-part-type="species">purpurinus</tp:taxon-name-part></tp:taxon-name></italic>. Mycotaxon 125(1): 103–105. <ext-link xlink:type="simple" ext-link-type="doi" xlink:href="10.5248/125.103">https://doi.org/10.5248/125.103</ext-link></mixed-citation></ref></ref-list></tp:taxon-treatment>
