# Supplementary material for: ﻿Hemiaustroboletus, a new genus in the subfamily Austroboletoideae (Boletaceae, Boletales)
Source: MycoKeys. 2022 Mar 30;88:55–78. doi: 10.3897/mycokeys.88.73951 (PMC9005474; doi:10.3897/mycokeys.88.73951)
Supplement: XML Treatment for Hemiaustroboletus vinaceus [file mycokeys.88.73951-treatment3.xml]

<!DOCTYPE tp:taxon-treatment
  PUBLIC "-//TaxonX//DTD Taxonomic Treatment Publishing DTD v0 20100105//EN" "tax-treatment-NSO.dtd">
<tp:taxon-treatment xmlns:tp="http://www.plazi.org/taxpub"><tp:treatment-meta><kwd-group><label>Taxon classification</label><kwd>
                <named-content content-type="kingdom">Fungi</named-content>
              </kwd><kwd>
                <named-content content-type="order">Boletales</named-content>
              </kwd><kwd>
                <named-content content-type="family">Boletales</named-content>
              </kwd></kwd-group><mixed-citation publication-type="journal"><person-group><name><surname>Ayala-Vásquez</surname><given-names>Olivia</given-names></name><name><surname>García-Jiménez</surname><given-names>Jesús</given-names></name><name><surname>Aguirre-Acosta</surname><given-names>Elvira</given-names></name><name><surname>Castro-Rivera</surname><given-names>Rigoberto</given-names></name><name><surname>Ángeles-Argáiz</surname><given-names>Rodolfo Enrique</given-names></name><name><surname>Saldivar</surname><given-names>Ángel Emmanuel</given-names></name><name><surname>Garibay-Orijel</surname><given-names>Roberto</given-names></name></person-group><article-title>﻿<italic><tp:taxon-name><tp:taxon-name-part taxon-name-part-type="genus" reg="Hemiaustroboletus">Hemiaustroboletus</tp:taxon-name-part></tp:taxon-name></italic>, a new genus in the subfamily <tp:taxon-name><tp:taxon-name-part taxon-name-part-type="subfamily">Austroboletoideae</tp:taxon-name-part></tp:taxon-name> (<tp:taxon-name><tp:taxon-name-part taxon-name-part-type="family">Boletaceae</tp:taxon-name-part></tp:taxon-name>, <tp:taxon-name><tp:taxon-name-part taxon-name-part-type="genus" reg="Boletales">Boletales</tp:taxon-name-part></tp:taxon-name>)</article-title><source>MycoKeys</source><day>30</day><month>03</month><year>2022</year><volume>88</volume><fpage>55</fpage><lpage>78</lpage><pub-id pub-id-type="doi">10.3897/mycokeys.88.73951</pub-id></mixed-citation></tp:treatment-meta><tp:nomenclature><label>﻿</label><tp:taxon-name>
              <object-id xmlns:xlink="http://www.w3.org/1999/xlink" content-type="arpha" xlink:type="simple">2FB86FAE-4429-5AE6-8F7A-497983D4DC03</object-id>
              <tp:taxon-name-part taxon-name-part-type="genus" reg="Hemiaustroboletus">Hemiaustroboletus</tp:taxon-name-part>
              <tp:taxon-name-part taxon-name-part-type="species" reg="vinaceus">vinaceus</tp:taxon-name-part>
              <object-id xmlns:xlink="http://www.w3.org/1999/xlink" content-type="mycobank" xlink:type="simple"> 838462</object-id>
            </tp:taxon-name><tp:taxon-authority>Ayala-Vásquez, García-Jiménez &amp; Saldivar</tp:taxon-authority><tp:taxon-status xmlns:xlink="http://www.w3.org/1999/xlink" xlink:type="simple">sp. nov.</tp:taxon-status><xref ref-type="fig" rid="F5">Figs 5A, C</xref><xref ref-type="fig" rid="F6">, 6</xref><xref ref-type="fig" rid="F7">, 7</xref></tp:nomenclature><tp:treatment-sec sec-type="diagnosis" id="SECID0EQECI"><title>Diagnosis.</title><p>Pileus dark violet to dark brown, whitish context; hymenophore pink-purple to violet-brown; stipe surface tomentose to longitudinally fribrillose; basidiospores 9–13 × 4–5 µm, surface with cylindrical pits; pleurocystidia and cheilocystidia fusiform-ventricose to lanceolate.</p><fig id="F6" position="float" orientation="portrait"><object-id xmlns:xlink="http://www.w3.org/1999/xlink" content-type="doi" xlink:type="simple">10.3897/mycokeys.88.73951.figure6</object-id><object-id xmlns:xlink="http://www.w3.org/1999/xlink" content-type="arpha" xlink:type="simple">5CB93FC1-6FC0-5AD4-82FA-3FD1FA81A5AE</object-id><label>Figure 6.</label><caption><p><italic><tp:taxon-name><tp:taxon-name-part taxon-name-part-type="genus" reg="Hemiaustroboletus">Hemiaustroboletus</tp:taxon-name-part><tp:taxon-name-part taxon-name-part-type="species" reg="vinaceus">vinaceus</tp:taxon-name-part></tp:taxon-name></italic> (AES334-<named-content xmlns:xlink="http://www.w3.org/1999/xlink" content-type="dwc:institutional_code" xlink:title="Herbario del Instituto de Botánica, Universidad de Guadalajara" xlink:href="http://grbio.org/institution/universidad-de-guadalajara" xlink:type="simple">IBUG</named-content>, Holotype) <bold>A, B</bold> basidiomata <bold>C</bold> hymenophore <bold>D</bold> context <bold>E</bold> pileus surface. Scale bar: 10 mm (<bold>A–E</bold>).</p></caption><graphic xmlns:xlink="http://www.w3.org/1999/xlink" xlink:href="mycokeys-88-055-g006.jpg" position="float" orientation="portrait" xlink:type="simple" id="oo_665983.jpg"><uri content-type="original_file" xlink:type="simple">https://binary.pensoft.net/fig/665983</uri></graphic></fig></tp:treatment-sec><tp:treatment-sec sec-type="Holotype" id="SECID0E2FCI"><title>Holotype.</title><p>Mexico, Jalisco State, Tequila Municipality, Tequila Volcano site, between 11 and 12 km on the road uphill to the antenna station, <named-content xmlns:xlink="http://www.w3.org/1999/xlink" content-type="dwc:verbatimCoordinates" xlink:type="simple"><named-content content-type="geo-json" specific-use="{&#34;type&#34;:&#34;Point&#34;,&#34;coordinates&#34;:[-103.862778,20.809722]}" id="NCID0EEGCI" xlink:type="simple">20°48'35"N, 103°51'46"W</named-content></named-content> (DMS), 2144 m alt., 18 August 2019, Á.E. Saldivar (<named-content xmlns:xlink="http://www.w3.org/1999/xlink" content-type="dwc:institutional_code" xlink:title="Herbario del Instituto de Botánica, Universidad de Guadalajara" xlink:href="http://grbio.org/institution/universidad-de-guadalajara" xlink:type="simple">IBUG</named-content>-AES334).</p><fig id="F7" position="float" orientation="portrait"><object-id xmlns:xlink="http://www.w3.org/1999/xlink" content-type="doi" xlink:type="simple">10.3897/mycokeys.88.73951.figure7</object-id><object-id xmlns:xlink="http://www.w3.org/1999/xlink" content-type="arpha" xlink:type="simple">FB081D4C-6A85-530D-A428-BC9201DF3E2F</object-id><label>Figure 7.</label><caption><p><italic><tp:taxon-name><tp:taxon-name-part taxon-name-part-type="genus" reg="Hemiaustroboletus">Hemiaustroboletus</tp:taxon-name-part><tp:taxon-name-part taxon-name-part-type="species" reg="vinaceus">vinaceus</tp:taxon-name-part></tp:taxon-name></italic> (AES334-<named-content xmlns:xlink="http://www.w3.org/1999/xlink" content-type="dwc:institutional_code" xlink:title="Herbario del Instituto de Botánica, Universidad de Guadalajara" xlink:href="http://grbio.org/institution/universidad-de-guadalajara" xlink:type="simple">IBUG</named-content>, Holotype) <bold>A</bold> basidiospores <bold>B</bold> basidia <bold>C</bold> pleurocystidia <bold>D</bold> cheilocystidia <bold>E</bold> pileipellis <bold>F</bold> caulocystidia. Scale bars: 10 µm (<bold>A–F</bold>).</p></caption><graphic xmlns:xlink="http://www.w3.org/1999/xlink" xlink:href="mycokeys-88-055-g007.jpg" position="float" orientation="portrait" xlink:type="simple" id="oo_665984.jpg"><uri content-type="original_file" xlink:type="simple">https://binary.pensoft.net/fig/665984</uri></graphic></fig></tp:treatment-sec><tp:treatment-sec sec-type="etymology" id="SECID0EXHCI"><title>Etymology.</title><p>The name refers to the colour of the pileus from the Latin “<italic>vinosus</italic>” vinaceous.</p></tp:treatment-sec><tp:treatment-sec sec-type="description" id="SECID0E6HCI"><title>Description.</title><p><bold>Pileus</bold> 35–70 mm in diameter, convex when young, becoming plano-convex with age, dark violet (16F6-16F4), violet-brown (11F5-11F8), orange-brown (5E7), with lighter shades of dark brown (6F5-6F8) lighter towards margin, whole edge, straight, dry surface, finely scamose, slightly areolate at the centre. <bold>Hymenophore</bold> adnate, slightly depressed, pores 0.5–2 mm in diameter, subangular to angular, pink-purple (14A4), lilac (14B4–14C4), magenta-grey (14C4–14D4), ruby-grey (12C4–12D4), colour unchanging when injured, tubes 7–10 mm, concolorous with the pores. <bold>Context</bold> 7–12 mm thick, solid, whitish, with slight yellowish-brown tones near the epicutis. <bold>Stipe</bold> 62–77 × 8–9 mm, central, cylindrical, with wider base, surface with longitudinal striations, whitish at the apex, yellowish-brown (5D5-5E5), orange-brown (5C5) shades in the middle, base with yellowish (5B6) to whitish shades; whitish context, unchanged when cut. Whitish basal mycelium. <bold>Odour</bold> pleasant. <bold>Taste</bold> slightly acidic. <bold>Chemical reactions</bold>: <abbrev xmlns:xlink="http://www.w3.org/1999/xlink" xlink:title="potassium hydroxide" id="ABBRID0ETICI" xlink:type="simple">KOH</abbrev> reddish-brown in pileus, brown in hymenophore, slightly pinkish in context, yellowish-brown in stipe. NH<sub>4</sub>OH orange with violet tones on pileus, yellow in hymenophore, pale yellow in context, red-orange in stipe.</p><p><bold>Basidiospores</bold> 9–13 (–14.5) × 4–5 (–8) µm, X = 12.14 × 5.2 µm, std = 2.08 × 1.36 µm, (n = 35), Q = (1.8) 2.1–2.2 (2.5) (holotype); (10–) 12–14 × 4–5 (–7) µm, X = 11.94 × 5.14 µm, std = 1.60 × 1.13 µm, (n = 35), Q = (2.2) 2.3–2.4 (2.5), (paratype <named-content xmlns:xlink="http://www.w3.org/1999/xlink" content-type="dwc:institutional_code" xlink:title="Universidad Nacional Autónoma de México" xlink:href="http://grbio.org/institution/universidad-nacional-aut%C3%B3noma-de-m%C3%A9xico-0" xlink:type="simple">MEXU</named-content>-30103); (10–) 14–15 (–16) × (4–) 5–6 (–7) µm, X = 14.29 × 5.8 µm, std = 1.69 × 0.76 µm, (n = 40), Q = (2.2) 2.3–2.5 (2.6), (paratype colpos-CP5); subfusiform to cylindrical, slightly rough or dotted, apex rounded to subacute, with suprahilar depression, yellowish. <bold>Basidia</bold> 27–34 × 7–15.2 µm, claviform, bisporic, tetrasporic, with sterigma 2–4 × 0.5–1 µm, thin-walled, hyaline in <abbrev xmlns:xlink="http://www.w3.org/1999/xlink" xlink:title="potassium hydroxide" id="ABBRID0EDJCI" xlink:type="simple">KOH</abbrev>, yellow in Melzer’s reagent. <bold>Pleurocystidia</bold> 28–50 × 6.4–11 µm, fusoid-ventricose, slightly lanceolate, with content hyaline in <abbrev xmlns:xlink="http://www.w3.org/1999/xlink" xlink:title="potassium hydroxide" id="ABBRID0EJJCI" xlink:type="simple">KOH</abbrev>, yellow in Melzer’s reagent, with walls 0.5 μm thick. <bold>Cheilocystidia</bold> 25–61 × 6.4–11 µm, subclavate, hyaline in <abbrev xmlns:xlink="http://www.w3.org/1999/xlink" xlink:title="potassium hydroxide" id="ABBRID0EPJCI" xlink:type="simple">KOH</abbrev>, yellow in Melzer’s reagent, thin-walled. <bold>Hymenophoral trama</bold> divergent, with central and lateral hyphae tubular, 2–6 µm wide, hyaline in <abbrev xmlns:xlink="http://www.w3.org/1999/xlink" xlink:title="potassium hydroxide" id="ABBRID0EVJCI" xlink:type="simple">KOH</abbrev>, yellow in Melzer’s reagent, thin-walled; septa without clamp connections. <bold>Pileipellis</bold> a trichoderm with terminal cells 32–92 × 5–11 µm, cylindrical to subclaviform, hyaline in <abbrev xmlns:xlink="http://www.w3.org/1999/xlink" xlink:title="potassium hydroxide" id="ABBRID0E2JCI" xlink:type="simple">KOH</abbrev>, yellow in Melzer’s reagent, thin-walled. <bold>Caulocystidia</bold> 29–95 × 14–17 (–19) µm, subclaviform to claviform, thin-walled, with yellow visible contents in Melzer’s reagent, hyaline in <abbrev xmlns:xlink="http://www.w3.org/1999/xlink" xlink:title="potassium hydroxide" id="ABBRID0EBKCI" xlink:type="simple">KOH</abbrev>.</p></tp:treatment-sec><tp:treatment-sec sec-type="Habit and habitat" id="SECID0EFKCI"><title>Habit and habitat.</title><p><italic><tp:taxon-name><tp:taxon-name-part taxon-name-part-type="genus" reg="Pinus">Pinus</tp:taxon-name-part></tp:taxon-name></italic>-<italic><tp:taxon-name><tp:taxon-name-part taxon-name-part-type="genus" reg="Quercus">Quercus</tp:taxon-name-part></tp:taxon-name></italic> forests and <italic><tp:taxon-name><tp:taxon-name-part taxon-name-part-type="genus" reg="Quercus">Quercus</tp:taxon-name-part></tp:taxon-name></italic> forests, associated with <italic><tp:taxon-name><tp:taxon-name-part taxon-name-part-type="genus" reg="Quercus">Q.</tp:taxon-name-part><tp:taxon-name-part taxon-name-part-type="species" reg="liebmanii">liebmanii</tp:taxon-name-part></tp:taxon-name></italic> and other <italic><tp:taxon-name><tp:taxon-name-part taxon-name-part-type="genus" reg="Quercus">Quercus</tp:taxon-name-part></tp:taxon-name></italic> spp.</p></tp:treatment-sec><tp:treatment-sec sec-type="distribution" id="SECID0ESLCI"><title>Known distribution.</title><p>Currently only known from Neovolcanic Axis and Sierra Madre del Sur, Mexico.</p></tp:treatment-sec><tp:treatment-sec sec-type="material" id="SECID0EXLCI"><title>Additional material examined.</title><p>Mexico, Jalisco State, Tequila Municipality, Tequila Volcano site, km 11–12 on the road uphill to the antenna station, <named-content xmlns:xlink="http://www.w3.org/1999/xlink" content-type="dwc:verbatimCoordinates" xlink:type="simple"><named-content content-type="geo-json" specific-use="{&#34;type&#34;:&#34;Point&#34;,&#34;coordinates&#34;:[-103.860278,20.803889]}" id="NCID0EAMCI" xlink:type="simple">20°48'14"N, 103°51'37"W</named-content></named-content> (DMS), 2144 m alt., 18 September 2019, A.E. Saldivar (<named-content xmlns:xlink="http://www.w3.org/1999/xlink" content-type="dwc:institutional_code" xlink:title="Herbario del Instituto de Botánica, Universidad de Guadalajara" xlink:href="http://grbio.org/institution/universidad-de-guadalajara" xlink:type="simple">IBUG</named-content>-AE364); Oaxaca State, San Antonio de la Cal Municipality, Las Peñas site, <named-content xmlns:xlink="http://www.w3.org/1999/xlink" content-type="dwc:verbatimCoordinates" xlink:type="simple"><named-content content-type="geo-json" specific-use="{&#34;type&#34;:&#34;Point&#34;,&#34;coordinates&#34;:[-96.675833,17.019722]}" id="NCID0EMMCI" xlink:type="simple">17°01'11"N, 96°40'33"W</named-content></named-content> (DMS), 2160 m alt., 4 October 2014, Ayala-Vásquez (<named-content xmlns:xlink="http://www.w3.org/1999/xlink" content-type="dwc:institutional_code" xlink:title="Universidad Nacional Autónoma de México" xlink:href="http://grbio.org/institution/universidad-nacional-aut%C3%B3noma-de-m%C3%A9xico-0" xlink:type="simple">MEXU</named-content>-30103; <named-content xmlns:xlink="http://www.w3.org/1999/xlink" content-type="dwc:institutional_code" xlink:title="Herbario José Castillo Tovar del Tecnológico de Ciudad Victoria" xlink:href="http://grbio.org/institution/instituto-tecnol%C3%B3gico-de-ciudad-victoria" xlink:type="simple">ITCV</named-content>-AV524, duplicated ENCB); Michoacan State, Road Morelia, Ciudad Hidalgo Town, km 40, 21 July 1983, García-Jiménez (<named-content xmlns:xlink="http://www.w3.org/1999/xlink" content-type="dwc:institutional_code" xlink:title="Herbario José Castillo Tovar del Tecnológico de Ciudad Victoria" xlink:href="http://grbio.org/institution/instituto-tecnol%C3%B3gico-de-ciudad-victoria" xlink:type="simple">ITCV</named-content>-3662), Mil Cumbres Town, 9 August 1969, R. Singer M8993 (F). Estado de México State, Ocuilan, San Juan Atzingo Town, mixed forest, 15 July 2021, mycoredes (Colpos- CP5).</p></tp:treatment-sec><tp:treatment-sec sec-type="remarks" id="SECID0E4MCI"><title>Remarks.</title><p><italic><tp:taxon-name><tp:taxon-name-part taxon-name-part-type="genus" reg="Hemiaustroboletus">Hemiaustroboletus</tp:taxon-name-part><tp:taxon-name-part taxon-name-part-type="species" reg="vinaceus">vinaceus</tp:taxon-name-part></tp:taxon-name></italic> differs from <italic><tp:taxon-name><tp:taxon-name-part taxon-name-part-type="genus" reg="Hemiaustroboletus">H.</tp:taxon-name-part><tp:taxon-name-part taxon-name-part-type="species" reg="vinaceobrunneus">vinaceobrunneus</tp:taxon-name-part></tp:taxon-name></italic> due to its dark violet pileus, lilac to violet hymenophore, yellow stipe in the basal area and whitish apex. It has short, perforated basidiospores 9–13 (–14.4) × 4–5 (–8) µm, caulocystidia clavate to fusoid and pileipellis formed by a trichoderm with terminal cell cylindrical or subclavate, thin-walled. In contrast, <italic><tp:taxon-name><tp:taxon-name-part taxon-name-part-type="genus" reg="Hemiaustroboletus">H.</tp:taxon-name-part><tp:taxon-name-part taxon-name-part-type="species" reg="vinaceobrunneus">vinaceobrunneus</tp:taxon-name-part></tp:taxon-name></italic> has a pileipellis formed by a trichoderm with encrustations. <italic><tp:taxon-name><tp:taxon-name-part taxon-name-part-type="genus" reg="Hemiaustroboletus">Hemiaustroboletus</tp:taxon-name-part><tp:taxon-name-part taxon-name-part-type="species" reg="vinaceus">vinaceus</tp:taxon-name-part></tp:taxon-name></italic> is easily confused with <italic><tp:taxon-name><tp:taxon-name-part taxon-name-part-type="genus" reg="Austroboletus">Austroboletus</tp:taxon-name-part><tp:taxon-name-part taxon-name-part-type="species" reg="gracilis">gracilis</tp:taxon-name-part></tp:taxon-name></italic><italic>sensu</italic><xref ref-type="bibr" rid="B46">Wolfe (1979)</xref>, because of its macroscopic characteristics and basidiospore ornamentation, but <italic><tp:taxon-name><tp:taxon-name-part taxon-name-part-type="genus" reg="Austroboletus">A.</tp:taxon-name-part><tp:taxon-name-part taxon-name-part-type="species" reg="gracilis">gracilis</tp:taxon-name-part></tp:taxon-name></italic> differs by pileus red-brown, brown-orange, having a total or partial reticulum on the stipe surface; longer basidiospores 10–19.5 × 4.5–9 µm, rugulose- punctate, elliptical to ovoid-elliptical. <tp:taxon-name><tp:taxon-name-part taxon-name-part-type="genus" reg="Austroboletus">Austroboletus</tp:taxon-name-part><tp:taxon-name-part taxon-name-part-type="infraspecific-rank">var.</tp:taxon-name-part><tp:taxon-name-part taxon-name-part-type="variety" reg="gracilis">gracilis</tp:taxon-name-part></tp:taxon-name> (Peck) Wolfe differs from <italic><tp:taxon-name><tp:taxon-name-part taxon-name-part-type="genus" reg="Hemiaustroboletus">H.</tp:taxon-name-part><tp:taxon-name-part taxon-name-part-type="species" reg="vinaceus">vinaceus</tp:taxon-name-part></tp:taxon-name></italic> by pileus surface dry, finely velvety, when young, sometime rimose, reddish-brown, cinnamon or yellow-brown; stipe surface anastomosing lines, narrow reticulation overall or at least on the upper half; basidiospores 10–17 × 5–8 µm, narrowly ovoid to subelliptical. <tp:taxon-name><tp:taxon-name-part taxon-name-part-type="genus" reg="Austroboletus">Austroboletus</tp:taxon-name-part><tp:taxon-name-part taxon-name-part-type="species" reg="gracilis">gracilis</tp:taxon-name-part><tp:taxon-name-part taxon-name-part-type="infraspecific-rank">var.</tp:taxon-name-part><tp:taxon-name-part taxon-name-part-type="variety" reg="laevipes">laevipes</tp:taxon-name-part></tp:taxon-name> is distinguished by the smooth stipe, pileus yellow-ochraceous to yellow-brown, stipe subclavate, striate, finely pruinose, neither ribs nor reticulated surface, pale yellow or yellow-brown, basidiospores 11.2–14 × 5–8µm, oval-elliptical in face view, inequilateral in profile (<xref ref-type="bibr" rid="B2">Bessette et al. 2000</xref>). <tp:taxon-name><tp:taxon-name-part taxon-name-part-type="genus" reg="Austroboletus">Austroboletus</tp:taxon-name-part><tp:taxon-name-part taxon-name-part-type="species" reg="gracilis">gracilis</tp:taxon-name-part><tp:taxon-name-part taxon-name-part-type="infraspecific-rank">var.</tp:taxon-name-part><tp:taxon-name-part taxon-name-part-type="variety" reg="pulcherripes">pulcherripes</tp:taxon-name-part></tp:taxon-name> Both &amp; Bessette differs from <italic><tp:taxon-name><tp:taxon-name-part taxon-name-part-type="genus" reg="Hemiaustroboletus">H.</tp:taxon-name-part><tp:taxon-name-part taxon-name-part-type="species" reg="vinaceus">vinaceus</tp:taxon-name-part></tp:taxon-name></italic> by a white hymenium when young, becoming pinkish to pale cocoa at maturity; stipe clavate, surface dry, coarsely reticulated on the upper two- thirds, reticulated, finely tomentose; basidiospores 13–19 × 5–8 µm, smooth to rugose-punctate, ovoid-elliptical, narrowly ovoid, inequilateral profile.</p></tp:treatment-sec><tp:treatment-sec><!--Section generated to contain objects referenced in tp:taxon-treatment.--><fig id="F5" position="float" orientation="portrait"><object-id xmlns:xlink="http://www.w3.org/1999/xlink" content-type="doi" xlink:type="simple">10.3897/mycokeys.88.73951.figure5</object-id><object-id xmlns:xlink="http://www.w3.org/1999/xlink" content-type="arpha" xlink:type="simple">EBC906C5-BD59-5F94-8D51-59A14AC8FED1</object-id><label>Figure 5.</label><caption><p>Basidiospore ornamentation of <italic><tp:taxon-name><tp:taxon-name-part taxon-name-part-type="genus" reg="Hemiaustroboletus">Hemiaustroboletus</tp:taxon-name-part></tp:taxon-name></italic> revealed by <abbrev xmlns:xlink="http://www.w3.org/1999/xlink" xlink:title="scanning electron microscopy" id="ABBRID0EMZBI" xlink:type="simple">SEM</abbrev><bold>A, C</bold><italic><tp:taxon-name><tp:taxon-name-part taxon-name-part-type="genus" reg="Hemiaustroboletus">Hemiaustroboletus</tp:taxon-name-part><tp:taxon-name-part taxon-name-part-type="species" reg="vinaceus">vinaceus</tp:taxon-name-part></tp:taxon-name></italic> (AV868-<named-content xmlns:xlink="http://www.w3.org/1999/xlink" content-type="dwc:institutional_code" xlink:title="Herbario José Castillo Tovar del Tecnológico de Ciudad Victoria" xlink:href="http://grbio.org/institution/instituto-tecnol%C3%B3gico-de-ciudad-victoria" xlink:type="simple">ITCV</named-content>, <named-content xmlns:xlink="http://www.w3.org/1999/xlink" content-type="dwc:institutional_code" xlink:title="Universidad Nacional Autónoma de México" xlink:href="http://grbio.org/institution/universidad-nacional-aut%C3%B3noma-de-m%C3%A9xico-0" xlink:type="simple">MEXU</named-content>-30051, Holotype) <bold>B, D</bold><italic><tp:taxon-name><tp:taxon-name-part taxon-name-part-type="genus" reg="Hemiaustroboletus">Hemiaustroboletus</tp:taxon-name-part><tp:taxon-name-part taxon-name-part-type="species" reg="vinaceobrunneus">vinaceobrunneus</tp:taxon-name-part></tp:taxon-name></italic> (AV1168-<named-content xmlns:xlink="http://www.w3.org/1999/xlink" content-type="dwc:institutional_code" xlink:title="Herbario José Castillo Tovar del Tecnológico de Ciudad Victoria" xlink:href="http://grbio.org/institution/instituto-tecnol%C3%B3gico-de-ciudad-victoria" xlink:type="simple">ITCV</named-content>, <named-content xmlns:xlink="http://www.w3.org/1999/xlink" content-type="dwc:institutional_code" xlink:title="Universidad Nacional Autónoma de México" xlink:href="http://grbio.org/institution/universidad-nacional-aut%C3%B3noma-de-m%C3%A9xico-0" xlink:type="simple">MEXU</named-content>-30053 Isotype).</p></caption><graphic xmlns:xlink="http://www.w3.org/1999/xlink" xlink:href="mycokeys-88-055-g005.jpg" position="float" orientation="portrait" xlink:type="simple" id="oo_665982.jpg"><uri content-type="original_file" xlink:type="simple">https://binary.pensoft.net/fig/665982</uri></graphic></fig></tp:treatment-sec><ref-list><ref id="B46"><mixed-citation xmlns:xlink="http://www.w3.org/1999/xlink" xlink:type="simple"><person-group><name name-style="western"><surname>Wolfe</surname><given-names>Jr CB</given-names></name></person-group> (<year>1979</year>) <italic><tp:taxon-name><tp:taxon-name-part taxon-name-part-type="genus">Austroboletus</tp:taxon-name-part></tp:taxon-name></italic> and <tp:taxon-name><tp:taxon-name-part taxon-name-part-type="genus">Tylopilus</tp:taxon-name-part><tp:taxon-name-part taxon-name-part-type="infraspecific-rank">subgenus</tp:taxon-name-part><tp:taxon-name-part taxon-name-part-type="subgenus">Porphyrellus</tp:taxon-name-part></tp:taxon-name> with emphasis on North American taxa. J Cramer. Bibliotheca Mycologica, 69 pp.</mixed-citation></ref><ref id="B2"><mixed-citation xmlns:xlink="http://www.w3.org/1999/xlink" xlink:type="simple"><person-group><name name-style="western"><surname>Bessette</surname><given-names>A</given-names></name><name name-style="western"><surname>Roody</surname><given-names>WC</given-names></name><name name-style="western"><surname>Bessette</surname><given-names>AR</given-names></name></person-group> (<year>2000</year>) North American boletes: a color guide to the fleshy pored mushrooms. Syracuse University Press, New York, 20–320.</mixed-citation></ref></ref-list></tp:taxon-treatment>
